# Supplementary material for: Prey Capturing Dynamics and Nanomechanically Graded Cutting Apparatus of Dragonfly Nymph
Source: Materials (Basel). 2021 Jan 25;14(3):559. doi: 10.3390/ma14030559 (PMC7865395; doi:10.3390/ma14030559)
Supplement: Supplementary file 1 [file materials-14-00559-s001.zip]

Archive with 2 entries (2 files):
- Supplementary videos/Supplementary video 1.mp4
- Supplementary videos/Supplemetary video 2.mp4
